# Supplementary material for: 4-Phenylbutyrate restored γ-aminobutyric acid uptake and reduced seizures in SLC6A1 patient variant-bearing cell and mouse models
Source: Brain Commun. 2022 Jun 6;4(3):fcac144. doi: 10.1093/braincomms/fcac144 (PMC9336585; doi:10.1093/braincomms/fcac144)
Supplement: fcac144_Supplementary_Data [file fcac144_Supplementary_Data.zip]

Archive with 2 entries (2 files):
- Supplementary Figures.pdf
- Supplementary Methods.docx
